# Supplementary material for: The Reliability and Medical Students’ Appreciation of Certainty-Based Marking
Source: Int J Environ Res Public Health. 2022 Feb 2;19(3):1706. doi: 10.3390/ijerph19031706 (PMC8834968; doi:10.3390/ijerph19031706)
Supplement: Supplementary file 1 [file ijerph-19-01706-s001.zip]

Archive with 1 entries (1 files):
- ijerph-1532426-supplementary.pdf
